# Supplementary material for: Rotavirus vaccine and diarrhea mortality: quantifying regional variation in effect size
Source: BMC Public Health. 2011 Apr 13;11(Suppl 3):S16. doi: 10.1186/1471-2458-11-S3-S16 (PMC3231889; doi:10.1186/1471-2458-11-S3-S16)
Supplement: Additional File 1 — is an excel file and contains details of all of the studies that were abstracted, including issues related to study design and quality of data as it relates to the question of interest. [file 1471-2458-11-S3-S16-S1.xlsx]

## Sheet: AllAbstractedPapers
	STUDY IDENTIFIERS AND CONTEXT									STUDY DESIGN AND LIMITATIONS														INTERVENTION						OUTCOME EFFECTS								SUMMARY
											RCT (HIGH SCORE)			If cluster RCT		ALL FOLLOW UP STUDIES (RCT cRCT or Cohort)	QUASI EXPERIMENTAL (MODERATE) OBSERVATIONAL (LOW)				BEFORE/AFTER DESIGN (LOW TO VERY LOW)
Outcome of Interest	Author	Year of publication	Journal ref	Years of study	Country	Place in country	Urban, rural, mixed or unclear	Baseline/control mortality rate	Setting	Study design - randomized?	Allocation concealed? (adequate randomization)	Assessment blinded?	Intent to treat analysis?	Cluster RCT results adjusted for clustering?	If cluster RCT are there more than 12 units for analysis? (specify number)	Minimal loss to follow up? (more than 20% is serious limitation)	Is cohort or nested case control study?	If quasi experimental are there more than 12 units for analysis? (specify number)	Adjustment for confounding?	Reverse causality is not a serious issue?	Not before/after design? (if so then always low or very low)	In Cochrane?	Reason for exclusion from Cochrane?	Target population for the intervention (age, case defn)	Intervention definition	Other intervention at the same time	Coverage of the intervention (comment on quality)	Was the intervention delivered through the routine health system?	Comparison group (eg routine care and what this involved)	Outcome definition (eg deaths under five, deaths to 28 days, morbidity)	Intervention /endline numerator	Intervention /endline denominator	Control/baseline numerator	Control/ basleine denominator	Effect on outcome (intervention compared to control gp) % reduction	CI	p-value	EFFICACY OR EFFECTIVENESS?	OVERALL STUDY LIMITATIONS?	Comments
Serious morbidity: rotavirus hospitalizations	Madhi	2010	N Engl J Med 362:298-98	2005-2007	South Africa, Malawi	Multi-site	Mixed	NG	clinic/hospital, with community follow-up	RCT	Yes	Yes	No			0.0417						Yes		5-10 wk healthy infants followed until 1 yr of age	2 to 3 doses vaccine: Rotatrix; GSK	NG	NG	Yes	Placebo	Hospitalization for rotavirus diarrhea	14	2974	16	1443	0.575	7.2- 80.8%	0.02	Efficacy	none
	Correia	2010	J Infect Dis 201:363-9	2006-2008	Brazil	Recife	Unclear	NG	Hospital for cases and controls	Matched case control		Yes	NG				Nested					NA	No Cochrane	Cases and controls 6-11 mo of age born after 1 December 2005	2 doses vaccine: Rotatrix; GSK	NG	Among cases, 61% received 2 doses of RV1, 13% received 1 dose, and 26% unvaccinated. Among rotavirus-negative controls and controls with ARI, 66% and 74% received 2 doses of RV1, 12% and 11% received 1 dose, and 22% and 15% unvaccinated, respectively.	Yes	Health, rotavirus-negative control participants	Severe rotavirus disease caused by G2P[4] strain requiring hospital admission	7	15	131	183	0.81			Effectiveness	Small sample size and interaction by age limited the estimated degree of protection; vaccination history was unavailable for 10% of cases and controls; unable to obtain information associated with vaccination and rotavirus for cases and controls	Excluded from Case control analysis because objective of study was to look for one specific rotavirus strain that way not included in the vaccine thus lacking overall generalizability.
	Correia	2010	J Infect Dis 201:363-9	2006-2008	Brazil	Recife	Unclear	NG	Hospital for cases and controls	Matched case control		Yes	NG				Nested					NA	No Cochrane	Cases and controls 12-36 mo of age born after 1 December 2005	2 doses vaccine: Rotatrix; GSK	NG	Among cases, 61% received 2 doses of RV1, 13% received 1 dose, and 26% unvaccinated. Among rotavirus-negative controls and controls with ARI, 66% and 74% received 2 doses of RV1, 12% and 11% received 1 dose, and 22% and 15% unvaccinated, respectively.	Yes	Rotavirus-negative control participants	Severe rotavirus disease caused by G2P[4] strain requiring hospital admission	13	18	196	241	0.05			Effectiveness	Small sample size and interaction by age limited the estimated degree of protection; vaccination history was unavailable for 10% of cases and controls; unable to obtain information associated with vaccination and rotavirus for cases and controls	Excluded from Case control analysis because objective of study was to look for one specific rotavirus strain that way not included in the vaccine thus lacking overall generalizability.
	Correia	2010	J Infect Dis 201:363-9	2006-2008	Brazil	Recife	Unclear	NG	Hospital for cases and controls	Matched case control		Yes	NG				Nested					NA	No Cochrane	Cases and controls 6-11 mo of age born after 1 December 2005	2 doses vaccine: Rotatrix; GSK	NG	Among cases, 61% received 2 doses of RV1, 13% received 1 dose, and 26% unvaccinated. Among rotavirus-negative controls and controls with ARI, 66% and 74% received 2 doses of RV1, 12% and 11% received 1 dose, and 22% and 15% unvaccinated, respectively.	Yes	Control participants with ARI	Severe rotavirus disease caused by G2P[4] strain requiring hospital admission	7	15	70	83	0.8			Effectiveness	Small sample size and interaction by age limited the estimated degree of protection; vaccination history was unavailable for 10% of cases and controls; unable to obtain information associated with vaccination and rotavirus for cases and controls	Excluded from Case control analysis because objective of study was to look for one specific rotavirus strain that way not included in the vaccine thus lacking overall generalizability.
	Correia	2010	J Infect Dis 201:363-9	2006-2008	Brazil	Recife	Unclear	NG	Hospital for cases and controls	Matched case control		Yes	NG				Nested					NA	No Cochrane	Cases and controls 12-36 mo of age born after 1 December 2005	2 doses vaccine: Rotatrix; GSK	NG	Among cases, 61% received 2 doses of RV1, 13% received 1 dose, and 26% unvaccinated. Among rotavirus-negative controls and controls with ARI, 66% and 74% received 2 doses of RV1, 12% and 11% received 1 dose, and 22% and 15% unvaccinated, respectively.	Yes	Control participants with ARI	Severe rotavirus disease caused by G2P[4] strain requiring hospital admission	13	18	240	288	0.41			Effectiveness	Small sample size and interaction by age limited the estimated degree of protection; vaccination history was unavailable for 10% of cases and controls; unable to obtain information associated with vaccination and rotavirus for cases and controls
	Correia	2010	J Infect Dis 201:363-9	2006-2008	Brazil	Recife	Unclear	NG	Hospital for cases and controls	Matched case control		Yes	NG				Nested					NA	No Cochrane	Cases and controls 6-36 mo of age born after 1 December 2005	2 doses vaccine: Rotatrix; GSK	NG	Among cases, 61% received 2 doses of RV1, 13% received 1 dose, and 26% unvaccinated. Among rotavirus-negative controls and controls with ARI, 66% and 74% received 2 doses of RV1, 12% and 11% received 1 dose, and 22% and 15% unvaccinated, respectively.	Yes	Rotavirus-negative control participants	Severe rotavirus disease caused by G2P[4] strain requiring hospital admission	20	33	317	424				Effectiveness	Small sample size and interaction by age limited the estimated degree of protection; vaccination history was unavailable for 10% of cases and controls; unable to obtain information associated with vaccination and rotavirus for cases and controls
	Correia	2010	J Infect Dis 201:363-9	2006-2008	Brazil	Recife	Unclear	NG	Hospital for cases and controls	Matched case control		Yes	NG				Nested					NA	No Cochrane	Cases and controls 6-36 mo of age born after 1 December 2005	2 doses vaccine: Rotatrix; GSK	NG	Among cases, 61% received 2 doses of RV1, 13% received 1 dose, and 26% unvaccinated. Among rotavirus-negative controls and controls with ARI, 66% and 74% received 2 doses of RV1, 12% and 11% received 1 dose, and 22% and 15% unvaccinated, respectively.	Yes	Control participants with ARI	Severe rotavirus disease caused by G2P[4] strain requiring hospital admission	20	33	310	371				Effectiveness	Small sample size and interaction by age limited the estimated degree of protection; vaccination history was unavailable for 10% of cases and controls; unable to obtain information associated with vaccination and rotavirus for cases and controls
	de Palma	2010	BMJ 341:c2825	2007-2009	El Salvador	Multi-site	Unclear	NG	Hospital for cases; community for controls	Matched case control		No	Yes				Nested					NA	No Cochrane	Children < 2 yrs old	2 doses vaccine: RotaTeq; Merck	NG	Among cases, 47% had received 2 doses of rotavirus vaccine, 22% received 1 dose, and 31% unvaccinated. Among controls, 64% had received 2 doses of rotavirus vaccine, 21% received 1 doss, and 16% unvaccinated.	Yes	Age-matched controls: for each case 3 neighborhood controls	Rotavirus diarrhea requiring hospitalization occurring after 2 doses of vaccine or placebo with a severity score of ≥ 11 by VCSS	121	223	468	669	0.73	56-84%	<0.05	Effectiveness	Cases and controls may not fully represent the source population; Misclassification of vaccination status; Interviewers were not blinded to case and control status	*Data on clinical variables for severity not available for 2007 (n=72)
	de Palma	2010	BMJ 341:c2825	2007-2009	El Salvador	Multi-site	Unclear	NG	Hospital for cases; community for controls	Matched case control		No	Yes				Nested					NA	No Cochrane	Children < 2 yrs old	2 doses vaccine: RotaTeq; Merck	NG	Among cases, 47% had received 2 doses of rotavirus vaccine, 22% received 1 dose, and 31% unvaccinated. Among controls, 64% had received 2 doses of rotavirus vaccine, 21% received 1 doss, and 16% unvaccinated.	Yes	Age-matched controls: for each case 3 neighborhood controls	Rotavirus diarrhea requiring hospitalization occurring after 2 doses of vaccine or placebo with a severity score of ≥ 15 by VCSS	25	54	114	162	0.83	52-94%	<0.05	Effectiveness	Cases and controls may not fully represent the source population; Misclassification of vaccination status; Interviewers were not blinded to case and control status	*Data on clinical variables for severity not available for 2007 (n=72)
	Snelling	2009	CID 49:428-31	2007	Australia	Northern Territory	Rural	NG	Hospital for cases; community for controls	Matched case control			Yes									NA	No Cochrane	Children 10 wk-59mo	≥1 dose vaccine: Rotarix; GSK	NA	NG	Yes	4 non-hospitalized controls matched on age and Indigenous status for each case	Overnight hospitalization for rotavirus diarrhea	10	21	58	83	0.57	<0-83%	NG	Effectiveness	none
	Patel	2009	JAMA 301(21): 2243-51	2007-08	Nicaragua	Managua, Jinotepe, Masaya, and Matagalpa	Urban and peri-urban	NG	Hospital surveillance for cases; community and hospital controls	Matched case control			Yes									NA	No Cochrane	Children 2-19 mo	≥1 dose vaccine: Rotateq; Merck	NA	Among control groups and children with non-rotavirus diarrhea, 77% had received 3 doses rotavirus vaccine, 9% received 2 doses, and 4% received 1 dose	Yes	Age-matched controls: for each case 3 neighborhood controls and 1-3 hospital controls (in- or out-patients with acute illness unrelated to diarrhea or a vaccine-preventable condition)	Overnight hospitalization for rotavirus diarrhea	216	265	1250	1424	0.47	22-64%	<0.001	Effectiveness	none
	Linhares	2008	Lancet 371: 1181–89	2003-05	Argentina, Brazil, Chile, Colombia, Dominican Republic, Mexico, Nicaragua, Panama, Venezuela	Multi-site	unclear	NG	clinic/hospital, with community follow-up	RCT	Yes	Yes	No			0.141						NA	No Cochrane	6-13 wk healthy infants followed until 23 mo of age	2 doses vaccine: Rotarix; GSK	NA		Yes	Placebo	Proportion of children hospitalized > 1 time for severe rotavirus gastroenteritis over follow-up	22	7205 children	127	7081 children	0.83	73.1-89.7%	<0.0001	Efficacy	none	Same study as Ruiz-Palacios 2006, but reports 2nd year of follow-up for study participants in Latin America
	Vesikari	2007	Lancet 370: 1757-63	2004-06	Czech Republic, Finland, France, Germany, Italy, Spain	Multi-site	unclear	NG	clinic, with community follow-up	RCT	Yes	Yes	No			0.028						NA	No Cochrane	6-14 wk healthy infants followed up for 2 consecutive rotavirus seasons following vaccination	2 doses vaccine: Rotarix; GSK	Both arms received site-specific routine childhood immunizations, including DTaP, HepB, IPV, Hib, 7-valent PCV, and meningococcal group C conjugate vaccine		Yes	Placebo	Proportion of children hospitalized > 1 time for severe rotavirus gastroenteritis over follow-up	2	2572 children	25	1302 children	0.96	83.8-99.5%	<0.0001	Efficacy	none
	Vesikari	2007	Int J Infect Dis 11:S29-35	2001-04	Costa Rica, Guatemala, Jamaica, Mexico, Puerto Rico	Multi-site	unclear	NG	clinic/hospital, with community follow-up	RCT	Yes	Yes	No			0.0024						NA	No Cochrane	6-12 wk healthy infants who had not received OPV followed up to 2 yrs after vaccination	3 doses vaccine: Rotateq; Merck	NA		Yes	Placebo	Rate of hospitalization for G1-G4 rotavirus gastroenteritis (epidodes/1000 child-yrs)	1	2252 children	2	2237 children	0.502	<0-99.1%	NG	Efficacy	none	Not included in meta-analysis: Same study as Vesikari 2006, but hospitalization data are stratified by region. Paper also reports data for US and Europe, but only data from Latin America have been abstracted
	Ruiz-Palacios	2006	NEJM 354(1):11-22	2003-05	Argentina, Brazil, Chile, Colombia, Dominican Republic, Honduras, Mexico, Nicaragua, Panama, Peru, Venezuela, Finland	Multi-site	unclear	NG	clinic/hospital, with community follow-up	RCT	Yes	Yes	No			0.11						NA	No Cochrane	6-13 wk healthy infants followed until 1 yr of age	2 doses vaccine: Rotarix; GSK	NA		Yes	Placebo	Proportion of children hospitalized > 1 time severe rotavirus gastroenteritis over follow-up	9	9009 children	59	8858 children	0.85	69.6-93.5%	<0.001	Efficacy	none	Not included in meta analysis (Linhares 2008 included instead because provides 2 yr data for LAC)
	Vesikari	2006	NEJM 354(1):23-33	2001-04	Finland & US	Multi-site	unclear	NG	clinic/hospital, with community follow-up	RCT	Yes	Yes	No			0.00075						NA	No Cochrane	6-12 wk healthy infants who had not received OPV followed up to 2 yrs after vaccination	3 doses vaccine: Rotateq; Merck	NA		Yes	Placebo	Rate of hospitalization for G1-G4 rotavirus gastroenteritis (epidodes/1000 child-yrs)	6	28646 children	138	28488 children	0.958	90.5-98.2	NG	Efficacy	none
Serious morbidity: incidence of severe rotavirus gastroenteritis	Madhi	2010	N Engl J Med 362:298-98	2005-2007	South Africa, Malawi	Multi-site	Mixed	NG	clinic/hospital, with community follow-up	RCT	Yes	Yes	No			0.0417						Yes		5-10 wk healthy infants followed until 1 yr of age	2 to 3 doses vaccine: Rotatrix; GSK	NG	NG	Yes	Placebo	Severe rotavirus gastroenteritis caused by wild-type rotavirus	56	2974	70	1443	0.612	44.0-73.2%	<0.001	Efficacy	none
	Madhi	2010	N Engl J Med 362:298-98	2005-2007	South Africa, Malawi	Multi-site	Mixed	NG	clinic/hospital, with community follow-up	RCT	Yes	Yes	No			0.0417						Yes		5-10 wk healthy infants followed until 1 yr of age	2 to 3 doses vaccine: Rotatrix; GSK	NG	NG	Yes	Placebo	Severe rotavirus gastroenteritis caused by G1 strain	17	2974	23	1443	0.641	29.9-82.0%	0.002	Efficacy	none
	Madhi	2010	N Engl J Med 362:298-98	2005-2007	South Africa, Malawi	Multi-site	Mixed	NG	clinic/hospital, with community follow-up	RCT	Yes	Yes	No			0.0417						Yes		5-10 wk healthy infants followed until 1 yr of age	2 to 3 doses vaccine: Rotatrix; GSK	NG	NG	Yes	Placebo	Severe rotavirus gastroenteritis caused by non- G1 strain	39	2974	47	1443	0.597	37.1-74.4%	<0.001	Efficacy	none
	Armah	2010	Lancet 376(9741):606 - 614	2007-2009	Ghana,Kenya, Mali	Multi-site	Rural	NG	clinic/hospital, with community follow-up	RTC	Yes	Yes	Yes			0.0268						NA	No Cochrane	4-12 wk healthy infants followed until 2 yrs of age	3 doses vaccine: RotaTeq; Merck	Both arms received routine pediatric vaccine, including OPV	NG	Yes	Placebo	Severe rotavirus gastroenteritis, occurring 14 days or more after 3rd dose of vaccine or placebo with a severity score of ≥ 11 over follow-up	79	2610.6 Person years	129	2585.9 Person years	0.393	19.1-54.7%	0.0003	Efficacy	none
	Armah	2010	Lancet 376(9741):606 - 614	2007-2009	Ghana,Kenya, Mali	Multi-site	Rural	NG	clinic/hospital, with community follow-up	RCT	Yes	Yes	Yes			0.0268						NA	No Cochrane	4-12 wk healthy infants followed until 2 yrs of age	3 doses vaccine: RotaTeq; Merck	Both arms received routine pediatric vaccine, including OPV	NG	Yes	Placebo	Severe rotavirus gastroenteritis, occurring 14 days or more after 3rd dose of vaccine or placebo with a severity score of ≥ 15 by VCSS	28	2630.9 Person years	47	2619.6 Person years	0.407	3.3-64.2%	0.0003	Efficacy	none
	Armah	2010	Lancet 376(9741):606 - 614	2007-2009	Ghana,Kenya, Mali	Multi-site	Rural	NG	clinic/hospital, with community follow-up	RCT	Yes	Yes	Yes			0.0268						NA	No Cochrane	4-12 wk healthy infants followed until 2 yrs of age	3 doses pentavalent oral rotavirus vaccine (RotaTeq; Merck)	Both arms received routine pediatric vaccine, including OPV	NG	Yes	Placebo	Severe rotavirus gastroenteritis, occurring 14 days or more after 3rd dose of vaccine or placebo with a severity score of ≥ 19 by VCSS	6	2639.3 Person years	3	2639.4 Person years	-1	(-)1136 - 57.3%	0.0003	Efficacy	none
	Zaman	2010	Lancet 376(9741):615-623	2007-2009	Matlab, Bangladesh, Nha Trang, Vietnam	Multi-site	Rural, urban, peri-urban	NG	clinic/hospital, with community follow-up	RCT	Yes	Yes	Yes			0.0033						NA	No Cochrane	4-12 wk healthy infants followed until 2 yrs of age	3 doses vaccine: RotaTeq; Merck	Both arms received routine pediatric vaccine, including OPV	NG	Yes	Placebo	Severe rotavirus gastroenteritis, occurring 14 days or more after 3rd dose of vaccine or placebo with a severity score of ≥ 11 over follow-up	38	1197.3 Person years	71	1156.9 Person years	0.483	22.3-66.1%	0.0005	Efficacy	none
	Zaman	2010	Lancet 376(9741):615-623	2007-2009	Matlab, Bangladesh, Nha Trang, Vietnam	Multi-site	Rural, urban, peri-urban	NG	clinic/hospital, with community follow-up	RCT	Yes	Yes	Yes			0.0033						NA	No Cochrane	4-12 wk healthy infants followed until 2 yrs of age	3 doses vaccine: RotaTeq; Merck	Both arms received routine pediatric vaccine, including OPV	NG	Yes	Placebo	Severe rotavirus gastroenteritis, occurring 14 days or more after 3rd dose of vaccine or placebo with a severity score of ≥ 15 by VCSS	8	1215.2 Person years	26	1184.8 Person years	0.7	31.8-88.3%	0.0005	Efficacy	none
	Phua	2009	Vaccine 27(2009) 5936-5941		Hong Kong, Singapore, Taiwan	Multi-site	Urban	NG	clinic/hospital	RCT	Yes	Yes	Yes									Yes		6-12 wk healthy infants followed until 2 yrs of age	2 doses vaccine: Rotarix; GSK	Both arms received routine pediatric vaccine	All enrolled infants received the first dose of RIX441 vaccine or placebo, and 10,551 (98.5%) received both doses.	Yes	Placebo	Severe rotavirus gastroenteritis	2	5263	51	5256	0.961	85.1-99.5%	<0.001	Efficacy	The population of infants in this study are not representative of the low-income regions of Asia.
	Patel	2009	JAMA 301(21): 2243-51	2007-08	Nicaragua	Managua, Jinotepe, Masaya, and Matagalpa	Urban and peri-urban	NG	Hospital surveillance for cases; community and hospital controls	Matched case control			Yes									NA	No Cochrane	Children 2-19 mo	≥1 dose vaccine: Rotateq; Merck	NA	Among control groups and children with non-rotavirus diarrhea, 77% had received 3 doses rotavirus vaccine, 9% received 2 doses, and 4% received 1 dose	Yes	Age-matched controls: for each case 3 neighborhood controls and 1-3 hospital controls (in- or out-patients with acute illness unrelated to diarrhea or a vaccine-preventable condition)	Very severe rotavirus diarrhea	43	54	255	281	0.74	35-90%	0.004	Effectiveness		Very severe = Vesikari score > 15
	Patel	2009	JAMA 301(21): 2243-51	2007-08	Nicaragua	Managua, Jinotepe, Masaya, and Matagalpa	Urban and peri-urban	NG	Hospital surveillance for cases; community and hospital controls	Matched case control			Yes									NA	No Cochrane	Children 2-19 mo	≥1 dose vaccine: Rotateq; Merck	NA	Among control groups and children with non-rotavirus diarrhea, 77% had received 3 doses rotavirus vaccine, 9% received 2 doses, and 4% received 1 dose	Yes	Age-matched controls: for each case 3 neighborhood controls and 1-3 hospital controls (in- or out-patients with acute illness unrelated to diarrhea or a vaccine-preventable condition)	Severe rotavirus diarrhea	155	191	926	1029	0.61	38-75%	<0.001	Effectiveness		Severe = Vesikari score > 11
	Linhares	2008	Lancet 371: 1181–89	2003-05	Argentina, Brazil, Chile, Colombia, Dominican Republic, Mexico, Nicaragua, Panama, Venezuela	Multi-site	unclear	NG	clinic/hospital, with community follow-up	RCT	Yes	Yes	No			0.141						NA	No Cochrane	6-13 wk healthy infants followed until 23 mo of age	2 doses vaccine: Rotarix; GSK	NA		Yes	Placebo	Proportion of children experiencing > 1 episode of severe rotavirus gastroenteritis over follow-up	32	7205 children	161	7081 children	0.805	71.3-87.1%	<0.0001	efficacy	none	Severe = requires overnight treatment in hospital or ORS, IVT, or both, in a medical facility; equivalent to score of 11+ on Vesikari scale Same study as Ruiz-Palacios 2006, but reports both yrs of follow-up for study participants in Latin America
	Linhares	2008	Lancet 371: 1181–89	2003-05	Argentina, Brazil, Chile, Colombia, Dominican Republic, Mexico, Nicaragua, Panama, Venezuela	Multi-site	unclear	NG	clinic/hospital, with community follow-up	RCT	Yes	Yes	Yes* (modified ITT - see comments)			0.141						NA	No Cochrane	6-13 wk healthy infants followed until 23 mo of age	2 doses vaccine: Rotarix; GSK	NA		Yes	Placebo	Proportion of children experiencing > 1 episode of severe rotavirus gastroenteritis over follow-up	NG	NG	NG	NG	0.803	72.4-85.9	NG	efficacy	none	Not included in meta-analysis because presents intent to treat Modified ITT: includes all children who received at least 1 dose of vaccine or placebo
	Vesikari	2007	Lancet 370: 1757-63	2004-06	Czech Republic, Finland, France, Germany, Italy, Spain	Multi-site	unclear	NG	clinic, with community follow-up	RCT	Yes	Yes	No			0.028						NA	No Cochrane	6-14 wk healthy infants followed up for 2 consecutive rotavirus seasons following vaccination	2 doses vaccine: Rotarix; GSK	Both arms received site-specific routine childhood immunizations, including DTaP, HepB, IPV, Hib, 7-valent PCV, and meningococcal group C conjugate vaccine		Yes	Placebo	Proportion of children experiencing >1 episode of severe rotavirus gastroenteritis over follow-up	24	2572 children	127	1302 children	0.904	85.1-94.1%	<0.0001	efficacy	none	Severe=score of 11+ on Vesikari scale
	Vesikari	2007	Lancet 370: 1757-63	2004-06	Czech Republic, Finland, France, Germany, Italy, Spain	Multi-site	unclear	NG	clinic, with community follow-up	RCT	Yes	Yes	Yes* (modified ITT - see comments)			0.028						NA	No Cochrane	6-14 wk healthy infants followed up for 2 consecutive rotavirus seasons following vaccination	2 doses vaccine: Rotarix; GSK	Both arms received site-specific routine childhood immunizations, including DTaP, HepB, IPV, Hib, 7-valent PCV, and meningococcal group C conjugate vaccine		Yes	Placebo	Proportion of children experiencing > 1 episode of severe rotavirus gastroenteritis over follow-up	NG	NG	NG	NG	0.907	85.6-94.3%	NG	efficacy	none	Not included in meta-analysis because presents intent to treat Modified ITT: includes all children who received at least 1 dose of vaccine or placebo
	Ruiz-Palacios	2006	NEJM 354(1):11-22	2003-05	Argentina, Brazil, Chile, Colombia, Dominican Republic, Honduras, Mexico, Nicaragua, Panama, Peru, Venezuela, Finland	Multi-site	unclear	NG	clinic/hospital, with community follow-up	RCT	Yes	Yes	No			0.11						NA	No Cochrane	6-13 wk healthy infants followed until 1 yr of age	2 doses vaccine: Rotarix; GSK	NA		Yes	Placebo	Proportion of children experiencing > 1 episode of severe rotavirus gastroenteritis according to clinical def'n of severity over follow-up	12	9009 children	77	8858 children	0.847	71.7-92.4%	<0.001	efficacy	none	Not included in meta-analysis because presents only 1st year results Clinical def'n of severe gastroenteritis=diarrhea that requires overnight treatment in hospital or ORS, IVT, or both, in a medical facility; approx equivalent to a score of 11+ on Vesikari scale
	Ruiz-Palacios	2006	NEJM 354(1):11-22	2003-05	Argentina, Brazil, Chile, Colombia, Dominican Republic, Honduras, Mexico, Nicaragua, Panama, Peru, Venezuela, Finland	Multi-site	unclear	NG	clinic/hospital, with community follow-up	RCT	Yes	Yes	No									NA	No Cochrane	6-13 wk healthy infants followed until 1 yr of age	2 doses vaccine: Rotarix; GSK	NA		Yes	Placebo	Proportion of children experiencing at > 1 episode of severe rotavirus gastroenteritis with a severity score of 11-20 over follow-up	11	9009 children	71	8858 children	0.848	71.1-92.7%	NG	efficacy	none	Not included in meta-analysis because presents only 1st year results
	Ruiz-Palacios	2006	NEJM 354(1):11-22	2003-05	Argentina, Brazil, Chile, Colombia, Dominican Republic, Honduras, Mexico, Nicaragua, Panama, Peru, Venezuela, Finland	Multi-site	unclear	NG	clinic/hospital, with community follow-up	RCT	Yes	Yes	No									NA	No Cochrane	6-13 wk healthy infants followed until 1 yr of age	2 doses vaccine: Rotarix; GSK	NA		Yes	Placebo	Proportion of children experiencing > 1 episode of severe rotavirus gastroenteritis with a severity score of 15-20 over follow-up	7	9009 children	54	8858 children	0.873	71.9-95.1%	NG	efficacy	none	Not included in meta-analysis because presents only 1st year results
	Ruiz-Palacios	2006	NEJM 354(1):11-22	2003-05	Argentina, Brazil, Chile, Colombia, Dominican Republic, Honduras, Mexico, Nicaragua, Panama, Peru, Venezuela, Finland	Multi-site	unclear	NG	clinic/hospital, with community follow-up	RCT	Yes	Yes	No									NA	No Cochrane	6-13 wk healthy infants followed until 1 yr of age	2 doses vaccine: Rotarix; GSK	NA		Yes	Placebo	Proportion of children experiencing > 1 episode of severe rotavirus gastroenteritis with a severity score of 19-20 over follow-up	0	9009 children	16	8858 children	1	74.5-100%	NG	efficacy	none	Not included in meta-analysis because presents only 1st year results
	Ruiz-Palacios	2006	NEJM 354(1):11-22	2003-05	Argentina, Brazil, Chile, Colombia, Dominican Republic, Honduras, Mexico, Nicaragua, Panama, Peru, Venezuela, Finland	Multi-site	unclear	NG	clinic/hospital, with community follow-up	RCT	Yes	Yes	Yes* (modified ITT - see comments)									NA	No Cochrane	6-13 wk healthy infants followed until 1 yr of age	2 doses vaccine: Rotarix; GSK	NA		Yes	Placebo	Proportion of children experiencing > 1 episode of severe rotavirus gastroenteritis according to clinical def'n of severity over follow-up	NG	NG	NG	NG	0.811	68.4-95.3%	<0.001	efficacy	none	Not included in meta-analysis because presents intent to treat and only 1st year results Modified ITT: includes all children who received at least 1 dose of vaccine or placebo
	Vesikari	2006	NEJM 354(1):23-33	2001-04	US and Finland	Multi-site	unclear	NG	clinic/hospital, with community follow-up	RCT	Yes	Yes	No			0.003						NA	No Cochrane	6-12 wk healthy infants who had not received OPV followed through the end of the 1st rotavirus season after vaccination	3 doses vaccine: Rotateq; Merck	NA		Yes	Placebo	Proportion of children experiencing > 1 episode severe G1-G4 rotavirus gastroenteritis 1st rotavirus season after vaccination	1	2207 children	53*	2305 children	0.98	88.3-100%	NG	efficacy	none	Not included in meta-analysis because presents only 1st year results Severe=score of 16+ on 24 pt scale *Back-calculated control numerator from efficacy assuming efficacy was based on proportions
	Vesikari	2006	NEJM 354(1):23-33	2001-04	US and Finland	Multi-site	unclear	NG	clinic/hospital, with community follow-up	RCT	Yes	Yes	No									NA	No Cochrane	6-12 wk healthy infants who had not received OPV followed during the 2nd rotavirus season after vaccination	3 doses vaccine: Rotateq; Merck	NA		Yes	Placebo	Proportion of children experiencing > 1 episode severe G1-G4 rotavirus gastroenteritis 2nd rotavirus season after vaccination	2	813 children	17	756 children	0.88	49.4-98.7%	NG		none	Not included in meta-analysis because presents only 2nd year results Severe=score of 16+ on 24 pt scale
	Vesikari	2006	NEJM 354(1):23-33	2001-04	US and Finland	Multi-site	unclear	NG	clinic/hospital, with community follow-up	RCT	Yes	Yes	No									NA	No Cochrane	6-12 wk healthy infants who had not received OPV followed through the 2nd rotavirus season after vaccination	3 doses vaccine: Rotateq; Merck	NA		Yes	Placebo	Proportion of children experiencing > 1 episode severe G1-G4 rotavirus gastroenteritis over up to 2 rotavirus seasons after vaccination	3*	2207 children	70*	2305 children	0.96	NG	NG		none	Severe=score of 16+ on 24 point scale *Calculated by adding numerators from 1st and 2nd rota seasons
Morbidity: incidence of rotavirus gastroenteritis of any severity	Armah	2010	Lancet 376(9741):606 - 614	2007-2009	Ghana,Kenya, Mali	Multi-site	Rural	NG	clinic/hospital, with community follow-up	RCT	Yes	Yes	Yes			0.0268						NA	No Cochrane	4-12 wk healthy infants followed until 2 yrs of age	3 doses vaccine: Rotateq; Merck	Both arms received routine pediatric vaccine, including OPV	NG	Yes	Placebo	Rotavirus gastroenteritis of any severity, occurring 14 days or more after 3rd dose of vaccine or placebo	206	2578.6 Person years	294	2556.3 Person years	0.305	16.7-42.2%	0.0003	Efficacy	none
	Zaman	2010	Lancet 376(9741):615-623	2007-2009	Matlab, Bangladesh, Nha Trang, Vietnam	Multi-site	Rural, urban, peri-urban	NG	clinic/hospital, with community follow-up	RCT	Yes	Yes	Yes			0.0033						NA	No Cochrane	4-12 wk healthy infants followed until 2 yrs of age	3 doses vaccine: Rotateq; Merck	Both arms received routine pediatric vaccine, including OPV	NG	Yes	Placebo	Rotavirus gastroenteritis of any severity, occurring 14 days or more after 3rd dose of vaccine or placebo	65	1185.6 Person years	109	1143.4 Person years	0.425	21.1- 58.4%	0.0005	Efficacy	none
	Vesikari	2007	Lancet 370: 1757-63	2004-06	Czech Republic, Finland, France, Germany, Italy, Spain	Multi-site	unclear	NG	clinic, with community follow-up	RCT	Yes	Yes	No			0.028						NA	No Cochrane	6-14 wk healthy infants followed up for 2 consecutive rotavirus seasons following vaccination	2 doses vaccine: Rotarix; GSK	Both arms received site-specific routine childhood immunizations, including DTaP, HepB, IPV, Hib, 7-valent PCV, and meningococcal group C conjugate vaccine		Yes	Placebo	Proportion of children experiencing > 1 episode of rotavirus gastroenteritis (any severity) over follow-up	85	2572 children	204	1302 children	0.789	72.7-83.8%	<0.0001	efficacy	none
	Vesikari	2006	NEJM 354(1):23-33	2001-04	Belgium, Costa Rica, Finland, Germany, Guatemala, Italy, Jamaica, Mexico, Puerto Rico, Sweden, Taiwan, US	Multi-site	unclear	NG	clinic/hospital, with community follow-up	RCT	Yes	Yes	No			0.003						NA	No Cochrane	6-12 wk healthy infants who had not received OPV followed through the end of the 1st rotavirus season after vaccination	3 doses vaccine: Rotateq; Merck	NA		Yes	Placebo	Proportion of children experiencing > 1 episode G1-G4 rotavirus gastroenteritis 1st rotavirus season after vaccination (any severity)	82	2207 children	315	2305 children	0.74	66.8-79.9%	NG	efficacy	none
	Vesikari	2006	NEJM 354(1):23-33	2001-04	US & Finland	Multi-site	unclear	NG	clinic/hospital, with community follow-up	RCT	Yes	Yes	Yes* (modified ITT - see comments)									NA	No Cochrane	6-12 wk healthy infants who had not received OPV followed through the end of the 1st rotavirus season after vaccination	3 doses vaccine: Rotateq; Merck	NA		Yes	Placebo	Proportion of children experiencing > 1 episode G1-G4 rotavirus gastroenteritis 1st rotavirus season after vaccination (any severity)	NG	NG	NG	NG	0.6	51.5-67.1%	NG	efficacy	none	Not included in meta-analysis because presents intent to treat and only first year results Modified ITT: includes all children who received at least 1 dose of vaccine or placebo
	Vesikari	2006	NEJM 354(1):23-33	2001-04	US & Finland	Multi-site	unclear	NG	clinic/hospital, with community follow-up	RCT	Yes	Yes	No									NA	No Cochrane	6-12 week healthy infants who had not received OPV followed during the 2nd rotavirus season after vaccination	3 doses vaccine: Rotateq; Merck	NA		Yes	Placebo	Proportion of children experiencing > 1 episode G1-G4 rotavirus gastroenteritis 2nd rota season after vaccination (any severity)	36	813 children	88	756 children	0.626	44.3-75.4%	NG	efficacy	none	Not included in meta-analysis because presents only 2nd year results
	Vesikari	2006	NEJM 354(1):23-33	2001-04	US & Finland	Multi-site	unclear	NG	clinic/hospital, with community follow-up	RCT	Yes	Yes	No									NA	No Cochrane	6-12 week healthy infants who had not received OPV followed over up to 2 rotavirus seasons after vaccination	3 doses vaccine: Rotateq; Merck	NA		Yes	Placebo	Proportion of children experiencing > 1 episode G1-G4 rotavirus gastroenteritis over up to 2 rota seasons after vaccination (any severity)	118*	2207 children	403*	2305 children	0.694	NG	NG	efficacy	none	*Calculated by adding numerators from 1st and 2nd rota seasons
Serious morbidity: hospitalization for all-cause gastroenteritis	Snelling	2009	CID 49:428-31	2007	Australia	Northern Territory	Rural	NG	Hospital for cases; community for controls	Matched case control			Yes									NA	No Cochrane	Children 10 wk-59mo	≥1 dose vaccine: Rotarix; GSK	NA	NG	Yes	4 non-hospitalized controls matched on age and Indigenous status for each case	Overnight hospitalization for gastroenteritis	21	42	120	166	0.67	29-84%	NG	Effectiveness	none
	Linhares	2008	Lancet 371: 1181–89	2003-05	Argentina, Brazil, Chile, Colombia, Dominican Republic, Mexico, Nicaragua, Panama, Venezuela	Multi-site	unclear	NG	clinic/hospital, with community follow-up	RCT	Yes	Yes	No			0.141						NA	No Cochrane	6-13 wk healthy infants followed until 23 mo of age	2 doses vaccine: Rotarix; GSK	NA		Yes	Placebo	Proportion of children hospitalized > 1 time for severe gastroenteritis over follow-up	265	7205 children	429	7081 children	0.393	29.1-48.1%	<0.0001	Efficacy	none	Same study as Ruiz-Palacios 2006, but reports 2nd year of follow-up for study participants in Latin America
	Vesikari	2007	Lancet 370: 1757-63	2004-06	Czech Republic, Finland, France, Germany, Italy, Spain	Multi-site	unclear	NG	clinic, with community follow-up	RCT	Yes	Yes	No			0.028						NA	No Cochrane	6-14 wk healthy infants followed up for 2 consecutive rotavirus seasons following vaccination	2 doses vaccine: Rotarix; GSK	Both arms received site-specific routine childhood immunizations, including DTaP, HepB, IPV, Hib, 7-valent PCV, and meningococcal group C conjugate vaccine		Yes	Placebo	Proportion of children hospitalized > 1 time for severe gastroenteritis over follow-up	27	2572 children	48	1302 children	0.715	53.4-82.9%	<0.0001	Efficacy	none
	Ruiz-Palacios	2006	NEJM 354(1):11-22	2003-05	Argentina, Brazil, Chile, Colombia, Dominican Republic, Honduras, Mexico, Nicaragua, Panama, Peru, Venezuela, Finland	Multi-site	unclear	NG	clinic/hospital, with community follow-up	RCT	Yes	Yes	No			0.11						NA	No Cochrane	6-13 wk healthy infants followed until 1 yr of age	2 doses vaccine: Rotarix; GSK	NA		Yes	Placebo	Incidence of hospitalization for severe gastroenteritis	145	9009 children	246	8858 children	0.42	28.6-53.1%	<0.001	Efficacy	none	Not included in meta-analysis because presents only 1st year results
	Vesikari	2006	NEJM 354(1):23-33	2001-04	US and Finland	Multi-site	unclear	NG	clinic/hospital, with community follow-up	RCT	Yes	Yes	No			0.00075						NA	No Cochrane	6-12 wk healthy infants who had not received OPV followed up to 2 yrs after vaccination	3 doses vaccine: Rotateq; Merck	NA		Yes	Placebo	Rate of hospitalization for gastroenteritis after the 1st dose of vaccine	NG	NG	NG	3.94-4.17	0.589	51.7-65%	NG	Efficacy	none
Serious morbidity: incidence of severe all-cause gastroenteritis	Armah	2010	Lancet 376(9741):606 - 614	2007-2009	Ghana,Kenya, Mali	Multi-site	Rural	NG	clinic/hospital, with community follow-up	RCT	Yes	Yes	Yes			0.0268						NA	No Cochrane	4-12 wk healthy infants followed until 2 yrs of age	3 doses vaccine: Rotateq; Merck	Both arms received routine pediatric vaccine, including OPV	NG	Yes	Placebo	Severe gastroenteritis of any cause, occurring 14 days or more after third dose of vaccine or placebo with a severity score of ≥ 11 by VCSS	252	2121.5 Person years	278	2091.9 Person years	0.106	(-)6.4 -24.9%	0.0003	Efficacy	none
	Zaman	2010	Lancet 376(9741):615-623	2007-2009	Matlab, Bangladesh, Nha Trang, Vietnam	Multi-site	Rural, urban, peri-urban	NG	clinic/hospital, with community follow-up	RCT	Yes	Yes	Yes			0.0033						NA	No Cochrane	4-12 wk healthy infants followed until 2 yrs of age	3 doses vaccine: Rotateq; Merck	Both arms received routine pediatric vaccine, including OPV	NG	Yes	Placebo	Severe gastroenteritis of any cause, occurring 14 days or more after third dose of vaccine or placebo with a severity score of ≥ 11 by VCSS	81	1002.6 Person years	107	967.3 Person years	0.27	1.6- 46.0%	0.0005	Efficacy	none
	Linhares	2008	Lancet 371: 1181–89	2003-05	Argentina, Brazil, Chile, Colombia, Dominican Republic, Mexico, Nicaragua, Panama, Venezuela	Multi-site	unclear	NG	clinic/hospital, with community follow-up	RCT	Yes	Yes	No			0.141						NA	No Cochrane	6-13 wk healthy infants followed until 23 mo of age	2 doses vaccine: Rotarix; GSK	NA		Yes	Placebo	Proportion of children experiencing > 1 episode of severe gastroenteritis according to clinical def'n over follow-up	342	7205 children	551	7081 children	0.39	30.1-46.9%	<0.0001	efficacy	none	Severe=diarrhea that requires overnight treatment in hospital or ORS, IVT, or both, in a medical facility; approx equivalent to score of 11+ on Vesikari scale Same study as Ruiz-Palacios 2006, but reports both yrs of follow-up for study participants in Latin America
	Vesikari	2007	Lancet 370: 1757-63	2004-06	Czech Republic, Finland, France, Germany, Italy, Spain	Multi-site	unclear	NG	clinic, with community follow-up	RCT	Yes	Yes	No			0.028						NA	No Cochrane	6-14 wk healthy infants followed up for 2 consecutive rotavirus seasons following vaccination	2 doses vaccine: Rotarix; GSK	Both arms received site-specific routine childhood immunizations, including DTaP, HepB, IPV, Hib, 7-valent PCV, and meningococcal group C conjugate vaccine		Yes	Placebo	Proportion of children experiencing > 1 episode of severe gastroenteritis over follow-up	256	2572 children	257	1302 children	0.496	39.8-57.8%	<0.0001	efficacy	none	Severe=score of 11+ on Vesikari scale
	Ruiz-Palacios	2006	NEJM 354(1):11-22	2003-05	Argentina, Brazil, Chile, Colombia, Dominican Republic, Honduras, Mexico, Nicaragua, Panama, Peru, Venezuela, Finland	Multi-site	unclear	NG	clinic/hospital, with community follow-up	RCT	Yes	Yes	No			0.11						NA	No Cochrane	6-13 wk healthy infants followed until 1 yr of age	2 doses vaccine: Rotarix; GSK	NA		Yes	Placebo	Incidence of severe gastroenteritis	183	9009 children	300	8858 children	0.4	27.7-50.4%	<0.001	efficacy	none	Not included in meta-analysis because presents only 1st year results Severe=diarrhea that requires overnight treatment in hospital or ORS, IVT, or both, in a medical facility
