# Supplementary material for: Rotavirus vaccine and diarrhea mortality: quantifying regional variation in effect size
Source: BMC Public Health. 2011 Apr 13;11(Suppl 3):S16. doi: 10.1186/1471-2458-11-S3-S16 (PMC3231889; doi:10.1186/1471-2458-11-S3-S16)
Supplement: Additional File 2 — is an excel file and provides a summarizes the quality assessment of rotavirus vaccine trials. [file 1471-2458-11-S3-S16-S2.xlsx]

## Sheet: Sheet1
Additional File 2. Quality assessment of rotavirus vaccine trials
	Quality Assessment					Summary of Findings
				Directness		No of events		Effect
No of studies (ref)	Design	Limitations	Consistency	Generalizability to Population of Interest	Generalizability to Intervention of Interest	Intervention	Control	Relative reduction (95% CI)	Comments
LATIN AMERICA
EFFECTIVENESS Against Rotavirus Hospitalization (Low outcome specific quality)
1 [11]	Matched case control	Hospital-based surveillance for cases, interviewers not blinded as to case or control, misclassification bias(-1.0)	NA	El Salvador only. Cases may not be representative, interviews not blinded (-0.5)	RotaTeq (Merck) (-0.5)	121*	468*	73% (56-84%)	* 121 fully vaccinated among 223 rotavirus positive cases; 468 fully vaccinated among 669 controls
EFFICACY Against Rotavirus Hospitalization (Moderate outcome specific quality)
1[12]	RCT	None	NA	10 Latin American countries	Rotarix (GSK) (-0.5)	22	127	83% (73.1-89.7%)
EFFICACY Against Severe Rotavirus Gastroenteritis (Moderate outcome specific quality)
1[12]	RCT	None	NA	10 Latin American countries	Rotarix (GSK) (-0.5)	32	161	81% (71.3 – 87.1%)
SUB-SAHARAN AFRICA
EFFICACY Against Rotavirus Hospitalization (Moderate outcome specific quality)
1[5]	RCT	None	NA	South Africa and Malawi (-0.5)	Rotarix (GSK) (-0.5)	14	16	57.5% (7.2-80.8%)
EFFICACY Against Severe Rotavirus Gastroenteritis (Moderate - High outcome specific quality)
2[5, 6]	RCT	Borderline heterogeneity (-0.5)	Results similar across both vaccines	South Africa, Malawi, Ghana, Kenya, and Mali	Rotarix (GSK) and RotaTeq (Merck)	105	199	49.7% (22.8-67.1%)	Random effects meta-analysis
HIGH MORTALITY ASIA
EFFICACY Against Severe Rotavirus Gastroenteritis (Moderate outcome specific quality)
1[7]	RCT	None	NA	Bangladesh (-0.5)	RotaTeq (Merck) (-0.5)	33	56	42.7% (10.4 – 63.9%)
LOW MORTALITY ASIA AND NORTH AFRICA
EFFICACY Against Severe Rotavirus Gastroenteritis (Low -Moderate outcome specific quality)
2[7, 8]	RCT	Heterogeneity (-0.5)	Magnitude of benefit varied from 64 -96% (-0.5)	Vietnam, Hong Kong, Singapore, and Taiwan	RotaTeq (Merck) (-0.5)	7	66	87.9 (4.7 – 98.5%)	Random effects meta-analysis
DEVELOPED COUNTRIES
Efficacy Against Rotavirus Hospitalization (High outcome specific quality)
2[13, 14]	RCT	None	Strong benefit	Czech Republic, Finland, France, German, Spain, Italy, US	Rotarix (GSK) and RotaTeq (Merck)	8	163	95.7% (91.3-97.9%)	Fixed effects meta-analysis
Efficacy Against Severe Rotavirus Gastroenteritis (High outcome specific quality)
2[13, 14]	RCT	None	Strong benefit	Czech Republic, Finland, France, German, Spain, Italy, US	Rotarix (GSK) and RotaTeq (Merck)	27	197	90.6% (85.9-93.7%)	Fixed effects meta-analysis
